# Supplementary material for: Epidemiological Characteristics and Survival in Patients with De Novo Metastatic Prostate Cancer
Source: Cancers (Basel). 2020 Oct 3;12(10):2855. doi: 10.3390/cancers12102855 (PMC7650780; doi:10.3390/cancers12102855)
Supplement: Supplementary file 1 [file cancers-12-02855-s001.zip]

Archive with 1 entries (1 files):
- cancers-958134-supplementary.docx
